# Supplementary material for: Ticks and Tick-Borne Pathogens in Popular Recreational Areas in Tallinn, Estonia: The Underestimated Risk of Tick-Borne Diseases
Source: Microorganisms. 2024 Sep 20;12(9):1918. doi: 10.3390/microorganisms12091918 (PMC11434170; doi:10.3390/microorganisms12091918)
Supplement: Supplementary file 1 [file microorganisms-12-01918-s001.zip]

Archive with 1 entries (1 files):
- microorganisms-3200069-supplementary.pdf
